# Supplementary material for: A Gamified Digital Mental Health Intervention Across Six Sub-Saharan African Countries: A Cross-Sectional Evaluation of a Large-Scale Implementation
Source: Int J Environ Res Public Health. 2025 Aug 15;22(8):1281. doi: 10.3390/ijerph22081281 (PMC12386222; doi:10.3390/ijerph22081281)
Supplement: Supplementary file 1 [file ijerph-22-01281-s001.zip]

Archive with 10 entries (9 files):
- Supplemental Files/
- __MACOSX/._Supplemental Files
- Supplemental Files/.DS_Store
- __MACOSX/Supplemental Files/._.DS_Store
- Supplemental Files/Audio S2.mp4
- __MACOSX/Supplemental Files/._Audio S2.mp4
- Supplemental Files/Audio S3.mp3
- __MACOSX/Supplemental Files/._Audio S3.mp3
- Supplemental Files/Audio S1.mp4
- __MACOSX/Supplemental Files/._Audio S1.mp4
